# Supplementary material for: Domestication of cattle: Two or three events?
Source: Evol Appl. 2018 Jul 23;12(1):123–36. doi: 10.1111/eva.12674 (PMC6304694; doi:10.1111/eva.12674)
Supplement: Supplementary file 6 [file EVA-12-123-s006.xlsx]

## Sheet: Table S1
TABLE S1 Description of 180 populations of Bos taurus, Bos indicus, hybrids and Bos primigenius.
BREED	ABBREVIATION	n	SPECIES	Ho (±s.d.)a	He (±s.d.)a	FIS (±s.d.)a	CONTINENT	ORIGIN	REF.b
Baoule	BAO	29	Bos taurus	0.287 ±0.015	0.365 ±0	0.216 ±0.04	Africa	Burkina Faso	3
Lagune	LAG	30	Bos taurus	0.244 ±0.02	0.365 ±0	0.333 ±0.055	Africa	Benin	3
N'Dama	ND1	14	Bos taurus	0.303 ±0.011	0.365 ±0	0.172 ±0.03	Africa	Southeast Burkina Faso	3
N'Dama	ND2	17	Bos taurus	0.301 ±0.019	0.365 ±0	0.176 ±0.053	Africa	Southwest Burkina Faso	3
N'Dama	NDA	30	Bos taurus	0.282 ±0.018	0.365 ±0	0.227 ±0.05	Africa	Ivory Coast, Africa	1
Oulmès Zaer	OUL	26	Bos taurus	0.338 ±0.016	0.365 ±0	0.076 ±0.044	Africa	Morocco	3
Somba	SOM	30	Bos taurus	0.286 ±0.022	0.365 ±0	0.218 ±0.06	Africa	Togo	3
Brown Swiss	BSW	24	Bos taurus	0.318 ±0.014	0.365 ±0	0.13 ±0.04	Americas	United States	1
Costeño con Cuernos	CCC	7	Bos taurus	0.319 ±0.02	0.371 ±0	0.14 ±0.054	Americas	Colombia	12
Florida Cracker	CRK	9	Bos taurus	0.329 ±0.036	0.365 ±0	0.1 ±0.097	Americas	Florida, United States	4
Red Angus	RGU	29	Bos taurus	0.33 ±0.013	0.365 ±0	0.097 ±0.036	Americas	United States	1,4
Romosinuano	RMS	8	Bos taurus	0.327 ±0.02	0.365 ±0	0.104 ±0.055	Americas	Columbia	2
Sanmartinero	SNM	7	Bos taurus	0.345 ±0.012	0.365 ±0	0.057 ±0.034	Americas	Colombia	12
Senepol	SNP	19	Bos taurus	0.331 ±0.02	0.365 ±0	0.095 ±0.055	Americas	United States Virgin Islands	4
Texas Longhorn	TXL	22	Bos taurus	0.344 ±0.019	0.365 ±0	0.059 ±0.052	Americas	Texas, United States	4
Anatolian Black	ABL	8	Bos taurus	0.338 ±0.03	0.365 ±0	0.074 ±0.082	Asia	Turkey	4
Anatolian Southern Yellow	ASY	8	Bos taurus	0.335 ±0.031	0.365 ±0	0.083 ±0.086	Asia	Turkey	4
East Anatolian Red	EAR	8	Bos taurus	0.35 ±0.01	0.365 ±0	0.043 ±0.028	Asia	Turkey	4
Hanwoo	HAN	15	Bos taurus	0.336 ±0.018	0.365 ±0	0.08 ±0.05	Asia	Korea	4
Iranian	IRNWG	8	Bos taurus	0.354 ±0.017	0.365 ±0	0.032 ±0.048	Asia	Iran	9
Kalmykian cattle	KAL	22	Bos taurus	0.356 ±0.021	0.363 ±0	0.02 ±0.057	Asia	Southern Siberia (Buryat)	11
Mongolian	MGO	5	Bos taurus	0.34 ±0.041	0.365 ±0	0.068 ±0.111	Asia	Mongolia	4
South Anatolian Red	SAR	8	Bos taurus	0.334 ±0.02	0.365 ±0	0.085 ±0.055	Asia	Turkey	4
Turkish Grey	TGR	8	Bos taurus	0.349 ±0.009	0.365 ±0	0.045 ±0.024	Asia	Turkey	4
Wagyu	WAG	16	Bos taurus	0.288 ±0.027	0.365 ±0	0.211 ±0.074	Asia	Japan	4
Yakutian cattle	YAK	41	Bos taurus	0.293 ±0.016	0.363 ±0	0.194 ±0.045	Asia	Sakha Republic	11
Yarovslavskaya	YAR	20	Bos taurus	0.348 ±0.017	0.363 ±0	0.04 ±0.046	Asia	Sakha Republic	11
Zavot	ZVT	5	Bos taurus	0.344 ±0.022	0.365 ±0	0.058 ±0.06	Asia	Turkey	4
Abondance	ABO	22	Bos taurus	0.344 ±0.011	0.365 ±0	0.058 ±0.031	Europe	Southeast France	3
Alentejana	ALE	2	Bos taurus	0.29 ±0.043	0.365 ±0	0.206 ±0.118	Europe	Portugal	10
Angus	ANG	101	Bos taurus	0.322 ±0.022	0.365 ±0	0.119 ±0.06	Europe	Aberdeenshire, Scotland	1,4
Arouquesa	ARO	3	Bos taurus	0.354 ±0.006	0.365 ±0	0.03 ±0.015	Europe	Portugal	10
Aubrac	AUB	22	Bos taurus	0.342 ±0.013	0.365 ±0	0.065 ±0.034	Europe	South France	3
Finnish Ayrshire	AYR	18	Bos taurus	0.337 ±0.014	0.365 ±0	0.079 ±0.038	Europe	Scotland/Finland	4
Belgian Blue	BBL	4	Bos taurus	0.356 ±0.004	0.365 ±0	0.027 ±0.01	Europe	Belgium	2
Blonde d'Aquitaine	BDA	5	Bos taurus	0.357 ±0.007	0.365 ±0	0.024 ±0.019	Europe	Pyrenees, France	2
Berrenda en Colorado	BEC	8	Bos taurus	0.33 ±0.041	0.365 ±0.001	0.097 ±0.112	Europe	Southern Spain	4 ,10
Belted Galloway	BGA	4	Bos taurus	0.313 ±0.016	0.365 ±0	0.145 ±0.045	Europe	Scotland	2
Berrenda en Negro	BNG	8	Bos taurus	0.358 ±0.024	0.365 ±0	0.02 ±0.065	Europe	Southern Spain	4 ,10
Boskarin	BOS	4	Bos taurus	0.301 ±0.052	0.365 ±0	0.175 ±0.142	Europe	Czech republic, Hungry	10
Bretonne Black Pied	BPN	18	Bos taurus	0.354 ±0.025	0.365 ±0	0.032 ±0.069	Europe	Northwest France	3
French Brown Swiss	BRU	22	Bos taurus	0.326 ±0.023	0.365 ±0	0.108 ±0.064	Europe	France	3, 10
Braunvieh	BRV	20	Bos taurus	0.342 ±0.02	0.365 ±0	0.064 ±0.055	Europe	Switzerland	4
British Shorthon	BSHN	3	Bos taurus	0.263 ±0.01	0.365 ±0	0.282 ±0.029	Europe	England	2
Busha	BUS	38	Bos taurus	0.319 ±0.06	0.361 ±0.009	0.118 ±0.158	Europe	Balkan region, Serbia	10, 11
Cachena	CAC	3	Bos taurus	0.276 ±0.025	0.365 ±0	0.245 ±0.068	Europe	Portugal	10
Caldelana	CAL	1	Bos taurus	NA	NA	NA	Europe	Spain	10
Cardena Andaluza	CAR	10	Bos taurus	0.312 ±0.063	0.365 ±0	0.145 ±0.171	Europe	Sierra Morena, Spain	4, 10
Charolais	CHA	29	Bos taurus	0.352 ±0.011	0.365 ±0	0.037 ±0.03	Europe	France	1
Chianina	CHI	26	Bos taurus	0.335 ±0.016	0.365 ±0	0.084 ±0.044	Europe	West Central Italy	4,5,10
Charolais	CHL	26	Bos taurus	0.357 ±0.01	0.365 ±0	0.024 ±0.027	Europe	Saône-et-Loire, France	3
Dutch Belted	DBE	3	Bos taurus	0.353 ±0.028	0.364 ±0.002	0.031 ±0.083	Europe	The Netherlands	10
Devon	DEV	4	Bos taurus	0.315 ±0.018	0.365 ±0	0.138 ±0.051	Europe	Devon, England	2
Dexter	DEX	4	Bos taurus	0.259 ±0.06	0.365 ±0	0.29 ±0.164	Europe	Ireland	2
Dutch Friesian	DFR	5	Bos taurus	0.296 ±0.014	0.365 ±0	0.189 ±0.038	Europe	The Netherlands	10
Eastern Finncattle	EFC	40	Bos taurus	0.316 ±0.061	0.363 ±0	0.128 ±0.168	Europe	Finland	11
Ehringer	EHR	2	Bos taurus	0.331 ±0.058	0.365 ±0	0.094 ±0.158	Europe	Switzerland	4
English Longhorn	ELO	4	Bos taurus	0.259 ±0.006	0.365 ±0	0.29 ±0.015	Europe	England	10
Finnish Ayrshire	FAY	28	Bos taurus	0.338 ±0.016	0.363 ±0.001	0.067 ±0.046	Europe	Finland	11
Fleckvieh	FLE	4	Bos taurus	0.354 ±0.011	0.365 ±0	0.032 ±0.029	Europe	Switzerland	10
Galloway	GAL	9	Bos taurus	0.305 ±0.024	0.365 ±0	0.167 ±0.066	Europe	Scotland	2,10
Gascon	GAS	22	Bos taurus	0.349 ±0.012	0.365 ±0	0.044 ±0.033	Europe	Southwest France	3
Gelbvieh	GBV	20	Bos taurus	0.349 ±0.01	0.365 ±0	0.046 ±0.027	Europe	Central Germany	4
Gelbvieh	GELB	3	Bos taurus	0.353 ±0.007	0.365 ±0	0.034 ±0.019	Europe	Germany	3
Guernsey	GNS	21	Bos taurus	0.311 ±0.017	0.365 ±0	0.15 ±0.048	Europe	Guernsey Island	1
Groningen Whitehead	GWH	7	Bos taurus	0.304 ±0.022	0.365 ±0	0.167 ±0.06	Europe	Netherlands	4,10
Heck	HEC	5	Bos taurus	0.274 ±0.008	0.365 ±0	0.25 ±0.023	Europe	Germany	10
Hereford	HFD	58	Bos taurus	0.34 ±0.038	0.365 ±0	0.069 ±0.103	Europe	Wales	1,4
Holstein	HOL	108	Bos taurus	0.352 ±0.018	0.365 ±0	0.035 ±0.05	Europe	Holland	1,3,4,10
Hungarian Grey	HUN	8	Bos taurus	0.334 ±0.012	0.365 ±0	0.087 ±0.033	Europe	Hungary	8
Jersey	JER	53	Bos taurus	0.303 ±0.016	0.365 ±0	0.172 ±0.044	Europe	Jersey Island	1,10
Kerry	KER	43	Bos taurus	0.332 ±0.015	0.365 ±0	0.091 ±0.042	Europe	Ireland	2,13
Longhorn	LHR	3	Bos taurus	0.25 ±0.021	0.365 ±0	0.315 ±0.058	Europe	Yorkshire, England	2
Limia	LIM	4	Bos taurus	0.345 ±0.003	0.365 ±0	0.056 ±0.009	Europe	Spain	10
Lakenvelder	LKV	1	Bos taurus	NA	NA	NA	Europe	Netherlands	4
Lithuanian Light Grey	LLG	2	Bos taurus	0.362 ±0.017	0.366 ±0	0.011 ±0.046	Europe	Lithuania	4
Limousin	LMS	72	Bos taurus	0.353 ±0.012	0.365 ±0	0.035 ±0.032	Europe	Massif Central, France	1,4
Lincoln Red	LNC	9	Bos taurus	0.294 ±0.016	0.365 ±0	0.197 ±0.045	Europe	England	2
Lidia	LT3	4	Bos taurus	0.292 ±0.059	0.364 ±0.003	0.198 ±0.158	Europe	Spain	10
Lidia	LT4	2	Bos taurus	0.262 ±0.01	0.371 ±0	0.293 ±0.028	Europe	Spain	12
Lidia	LT5	2	Bos taurus	0.263 ±0.042	0.371 ±0	0.29 ±0.114	Europe	Spain	12
Lidia	LT6	2	Bos taurus	0.273 ±0.054	0.371 ±0	0.264 ±0.146	Europe	Spain	12
Lidia	TL1	4	Bos taurus	0.316 ±0.016	0.365 ±0	0.135 ±0.044	Europe	Spain	4
Lidia	TL2	5	Bos taurus	0.301 ±0.058	0.365 ±0.001	0.177 ±0.159	Europe	Spain	4
Lithuanian White Backed	LWB	3	Bos taurus	0.359 ±0.018	0.365 ±0	0.018 ±0.05	Europe	Lithuania	4
Maremmana x Pajuna	M_P	1	Bos taurus	NA	NA	NA	Europe	Iberia	10
Maltese	MAL	4	Bos taurus	0.255 ±0.084	0.365 ±0	0.301 ±0.23	Europe	Malta	10
Maine-Anjou	MAN	21	Bos taurus	0.331 ±0.011	0.365 ±0	0.094 ±0.03	Europe	Brittany, France	2,3
Maraichine (Parthenaise)	MAR	20	Bos taurus	0.355 ±0.015	0.365 ±0	0.029 ±0.041	Europe	Northwest France	3
Marchigiana	MCH	4	Bos taurus	0.353 ±0.013	0.366 ±0.001	0.035 ±0.036	Europe	Italy	4
Menorquina	MEN	3	Bos taurus	0.312 ±0.015	0.365 ±0	0.145 ±0.042	Europe	Menorca, Spain	4
Murray Grey	MGR	4	Bos taurus	0.321 ±0.008	0.365 ±0	0.121 ±0.022	Australia	Australia	4
Mirandesa	MIR	2	Bos taurus	0.266 ±0.04	0.365 ±0	0.271 ±0.109	Europe	Portugal	10
Montbeliard	MON	35	Bos taurus	0.334 ±0.015	0.365 ±0	0.086 ±0.042	Europe	France	3
Morucha	MOR	5	Bos taurus	0.255 ±0.04	0.365 ±0	0.303 ±0.109	Europe	Salamanca, Spain	4
Mostrenca	MOS	5	Bos taurus	0.314 ±0.052	0.365 ±0	0.14 ±0.141	Europe	Southern Spain	4
Meuse-Rhine-Ijjsel	MRI	3	Bos taurus	0.349 ±0.015	0.365 ±0	0.044 ±0.04	Europe	Netherlands	4
Maremmana	MRM	4	Bos taurus	0.32 ±0.031	0.365 ±0	0.125 ±0.086	Europe	Italy	10
Maronesa	MRO	6	Bos taurus	0.345 ±0.008	0.365 ±0	0.057 ±0.022	Europe	Spain	10
MRY	MRY	5	Bos taurus	0.324 ±0.019	0.365 ±0	0.113 ±0.051	Europe	The Netherlands	10
Milking Shorthorn	MSH	8	Bos taurus	0.296 ±0.013	0.365 ±0	0.19 ±0.036	Europe	England	4
Negra Andaluza	NAN	5	Bos taurus	0.322 ±0.039	0.365 ±0	0.117 ±0.106	Europe	Southern Spain	4
Northern Finncattle	NFC	25	Bos taurus	0.344 ±0.037	0.363 ±0.001	0.053 ±0.104	Europe	Finland	11
Normande	NOR	30	Bos taurus	0.343 ±0.01	0.365 ±0	0.062 ±0.026	Europe	France	3
Norwegian Red	NRC	21	Bos taurus	0.349 ±0.011	0.365 ±0	0.044 ±0.03	Europe	Norway	3
Pajuna	PAJ	6	Bos taurus	0.351 ±0.033	0.365 ±0	0.038 ±0.092	Europe	Spain	10
Pinzgauer	PIN	5	Bos taurus	0.357 ±0.012	0.365 ±0	0.022 ±0.033	Europe	Austria	2
Pirenaica	PIR	5	Bos taurus	0.341 ±0.014	0.365 ±0	0.067 ±0.039	Europe	Northwest of Spain	4
Piedmontese	PMT	26	Bos taurus	0.365 ±0.011	0.365 ±0	0.002 ±0.029	Europe	Northwest Italy	3
Podolica	POD	17	Bos taurus	0.32 ±0	0.365 ±0	0.124 ±0	Europe	Serbia	10,11
French Red Pied Lowland	PRP	22	Bos taurus	0.363 ±0.011	0.365 ±0	0.008 ±0.031	Europe	Northwest France	3
Asturiana de los Valles	RAV	5	Bos taurus	0.369 ±0.009	0.371 ±0	0.004 ±0.024	Europe	Spain	12
Rendena	REN	3	Bos taurus	0.352 ±0.002	0.366 ±0	0.036 ±0.005	Europe	Central Alps	4
Retinta	RET	9	Bos taurus	0.329 ±0.042	0.368 ±0.003	0.109 ±0.11	Europe	Southwest Spain	4 ,12
Romagnola	RMG	24	Bos taurus	0.333 ±0.013	0.365 ±0	0.089 ±0.036	Europe	Emilia, Italy	3
Romanian grey	RMN	4	Bos taurus	0.358 ±0.026	0.365 ±0	0.02 ±0.07	Europe	Romania	10
Romagnola	ROM	13	Bos taurus	0.335 ±0.01	0.365 ±0	0.083 ±0.026	Europe	Emilia-Romagna, Italy	5
Red Poll	RPO	5	Bos taurus	0.312 ±0.011	0.365 ±0	0.145 ±0.031	Europe	Norfolk and Suffolk, England	2
Salers	SAL	27	Bos taurus	0.324 ±0.024	0.365 ±0	0.114 ±0.066	Europe	Massif Central, France	3
Sayaguesa	SAY	5	Bos taurus	0.329 ±0.04	0.365 ±0	0.1 ±0.109	Europe	Spain	10
South Devon	SDV	3	Bos taurus	0.337 ±0.01	0.365 ±0	0.077 ±0.026	Europe	South England	4
Scottish Highland	SHL	13	Bos taurus	0.293 ±0.027	0.365 ±0	0.198 ±0.073	Europe	Western Scottland	2
Beef Shorthorn	SHR	17	Bos taurus	0.278 ±0.022	0.365 ±0	0.24 ±0.059	Europe	England	2,4
Simmental	SIM	33	Bos taurus	0.345 ±0.012	0.365 ±0	0.057 ±0.034	Europe	Bern, Switzerland	1,4
Simmentaler	SMR	4	Bos taurus	0.345 ±0.016	0.365 ±0	0.055 ±0.044	Europe	Bern, Switzerland	4
Sussex	SUS	4	Bos taurus	0.305 ±0.025	0.365 ±0	0.166 ±0.069	Europe	Southeast England	2
Tarine	TAR	18	Bos taurus	0.34 ±0.014	0.365 ±0	0.069 ±0.037	Europe	Southeast France	3
Terrana	TER	5	Bos taurus	0.336 ±0.017	0.365 ±0	0.08 ±0.047	Europe	Alava, Spain	4
Tarentaise	TRT	5	Bos taurus	0.341 ±0.016	0.365 ±0	0.067 ±0.043	Europe	Southeastern France	2
Tudanca	TUD	2	Bos taurus	0.361 ±0.017	0.365 ±0	0.012 ±0.046	Europe	Spain	10
Ukrainian Grey	UG	26	Bos taurus	0.34 ±0.034	0.362 ±0.002	0.062 ±0.098	Europe	Serbia	11
Vosgienne	VOS	21	Bos taurus	0.347 ±0.015	0.365 ±0	0.05 ±0.041	Europe	Northeast France	4
Welsh Black	WBL	2	Bos taurus	0.355 ±0.004	0.365 ±0	0.029 ±0.012	Europe	Wales	2
Western Finncattle	WFC	40	Bos taurus	0.33 ±0.052	0.363 ±0.001	0.09 ±0.143	Europe	Finland	11
White Park	W_P	27	Bos taurus	0.268 ±0.034	0.365 ±0.002	0.266 ±0.092	Europe	Wales	4,5
Boran	BRN	20	Bos indicus	0.295 ±0.013	0.365 ±0	0.194 ±0.036	Africa	Southern Ethiopia	4
Zebu Bororo	ZBO	23	Bos indicus	0.311 ±0.011	0.365 ±0	0.148 ±0.031	Africa	Chad	3
Zebu Fulani	ZFU	30	Bos indicus	0.314 ±0.013	0.365 ±0	0.14 ±0.035	Africa	Benin	3
Zebu from Madagascar	ZMA	30	Bos indicus	0.261 ±0.014	0.365 ±0.001	0.286 ±0.038	Africa	Madagascar	3
Brahman	BRM	33	Bos indicus	0.246 ±0.017	0.365 ±0	0.327 ±0.047	Americas	Gulf Coast, United States	1,4
Nelore	NEL	33	Bos indicus	0.23 ±0.012	0.364 ±0.005	0.369 ±0.033	Americas	Brazil	1,10
Aceh	ACE	12	Bos indicus	0.212 ±0.01	0.365 ±0	0.418 ±0.027	Asia	Sumatra, Indonesia	4
Achai	ACH	12	Bos indicus	0.258 ±0.023	0.365 ±0	0.294 ±0.062	Asia	Khyber Pakhtunkhwa, Pakistan	4
Bhagnari	BAG	10	Bos indicus	0.235 ±0.026	0.365 ±0	0.357 ±0.072	Asia	Kaochi, Kalat, and Baluchistan, Pakistan	4
Brebes	BRE	9	Bos indicus	0.225 ±0.011	0.365 ±0	0.384 ±0.03	Asia	Indonesia	4
Cholistani	CHO	11	Bos indicus	0.221 ±0.03	0.365 ±0	0.395 ±0.081	Asia	Cholistan Desert, Punjab, Pakistan	4
Dajal	DAJ	10	Bos indicus	0.245 ±0.008	0.365 ±0	0.328 ±0.021	Asia	Punjab, Pakistan	4
Dhanni	DHA	12	Bos indicus	0.243 ±0.01	0.365 ±0	0.333 ±0.026	Asia	Punjab, Pakistan	4
Gabrali	GBI	10	Bos indicus	0.26 ±0.016	0.365 ±0	0.289 ±0.044	Asia	Khyber Pakhtun Khwa, Pakistan	4
Gir	GIR	25	Bos indicus	0.232 ±0.013	0.365 ±0	0.364 ±0.035	Asia	Gujerat, India	3
Guzerat	GUZ	3	Bos indicus	0.227 ±0.011	0.366 ±0	0.38 ±0.03	Asia	Guzarat, India	2
Hariana	HAR	10	Bos indicus	0.178 ±0.029	0.365 ±0.001	0.512 ±0.08	Asia	Haryana plains, India	4
Hissar	HIS	9	Bos indicus	0.233 ±0.018	0.365 ±0	0.364 ±0.048	Asia	Punjab, Pakistan	4
Hainan	HNN	4	Bos indicus	0.184 ±0.006	0.365 ±0	0.495 ±0.018	Asia	Hainan Province, China	4
Kankraj	KAN	10	Bos indicus	0.237 ±0.011	0.365 ±0	0.352 ±0.029	Asia	North Gujerat, India	4
Lohani	LOH	10	Bos indicus	0.239 ±0.019	0.365 ±0	0.346 ±0.052	Asia	Northwest Pakistan	4
Madura	MAD	7	Bos indicus	0.212 ±0.007	0.365 ±0	0.42 ±0.018	Asia	Madura Island, Indonesia	4
Ongole Grade	ONG	20	Bos indicus	0.276 ±0.054	0.365 ±0	0.243 ±0.149	Asia	Andhra Pradesh, India	4
Pesisir	PES	6	Bos indicus	0.2 ±0.016	0.365 ±0	0.452 ±0.045	Asia	Indonesia	4
Rojhan	ROJ	10	Bos indicus	0.236 ±0.018	0.365 ±0	0.355 ±0.048	Asia	Punjab, Pakistan	4
Red Sindhi	RSI	10	Bos indicus	0.224 ±0.022	0.365 ±0	0.387 ±0.061	Asia	Sindh, Pakistan	4
Sahiwal	SAH	17	Bos indicus	0.23 ±0.02	0.365 ±0	0.371 ±0.055	Asia	Punjab, Pakistan	4
Tharparkar	THA	12	Bos indicus	0.237 ±0.015	0.365 ±0	0.35 ±0.041	Asia	Southeast Sindh, Pakistan	4
Africander	AFR	4	Hybrid	0.258 ±0.006	0.365 ±0	0.293 ±0.016	Africa	South Africa	4
Ankole-Watusi	ANW	5	Hybrid	0.297 ±0.017	0.365 ±0	0.188 ±0.048	Africa	Rwanda	4
Borgou	BOR	30	Hybrid	0.332 ±0.018	0.365 ±0	0.091 ±0.05	Africa	Benin	3
East African Shorthorn Zebu	EAZHD	550	Hybrid	0.312 ±0.018	0.365 ±0	0.147 ±0.05	Africa	Kenya	7
Kuri	KUR	30	Hybrid	0.326 ±0.009	0.365 ±0	0.108 ±0.026	Africa	Chad	3
Landim	LAN	1	Hybrid	NA	NA	NA	Africa	East Coast of South Africa	4
Sheko	SHK	20	Hybrid	0.325 ±0.012	0.365 ±0	0.111 ±0.034	Africa	Ethiopia	1
Tuli	TUL	4	Hybrid	0.335 ±0.003	0.365 ±0	0.084 ±0.007	Africa	Botswana	4
Ankole-Watusi (UG)	UGBNG	20	Hybrid	0.315 ±0.011	0.365 ±0	0.137 ±0.029	Africa	Uganda	9
Beefalo	BEF	1	Hybrid	NA	NA	NA	Americas	Northwest United States	4
Beefmaster	BMA	24	Hybrid	0.347 ±0.015	0.365 ±0	0.05 ±0.041	Americas	Texas, United States	1
Canchim	CAN	20	Hybrid	0.35 ±0.011	0.365 ±0	0.042 ±0.029	Americas	Brazil	4
Corriente	COR	5	Hybrid	0.349 ±0.021	0.365 ±0	0.045 ±0.059	Americas	Sonora, Mexico	2
Santa Gertrudis	SGT	24	Hybrid	0.332 ±0.013	0.365 ±0	0.092 ±0.035	Americas	Texas, United States	1
Luxi	LUX	5	Hybrid	0.301 ±0.008	0.365 ±0	0.177 ±0.022	Asia	Shandong Province, China	4
Qinchuan	QIN	4	Hybrid	0.341 ±0.01	0.365 ±0.001	0.066 ±0.026	Asia	Shaanxi Province, China	4
Aurochs	AUROCHS	1	Bos primigenius	NA	NA	NA	Europe	United Kingdom	13
aFIS and observed (Ho) and expected (He) heterozygosity were only calculated for breeds where the sample size (n) was at least 2 individuals (grey values are for sample sizes lower than 8)
bReferences: 1 – Bovine Hapmap et al. (2009); 2 – Decker et al. (2009); 3 – Gautier et al. (2010); 4 – Decker et al. (2014); 5 – Orozco-terWengel et al. (2015); 6 – McTavish et al. (2013); 7 – Mbole-kariuki et al. (2014); 8 – Iso-Touru et al. (2016); 9 – NextGen consortium [http://nextgen.epfl.ch/]; 10 – Upadhyay et al. (2017); 11 - Iso-Touru et al. (2016); 12 - Pitt et al. (2018); 13 - Park et a…
