# Supplementary material for: Domestication of cattle: Two or three events?
Source: Evol Appl. 2018 Jul 23;12(1):123–36. doi: 10.1111/eva.12674 (PMC6304694; doi:10.1111/eva.12674)
Supplement: Supplementary file 7 [file EVA-12-123-s007.xlsx]

## Sheet: Sheet1
TABLE S2 Ranges of prior parameters used in ABCtoolbox to simulate alternative domestication histories of taurine (Bos taurus) and indicine (Bos indicus) cattle.
Prior parameter	Scenario 1a		Scenario 4a		Scenario 8a		Scenario 11a		Scenario 14a
	Min	Max	Min	Max	Min	Max	Min	Max	Min	Max
LOG_NANCb	2	9	2	9	2	9	2	9	2	9
LOG_Ntaurb	2	9	2	9	2	9	2	9	2	9
LOG_NTaurEUb	2	7	2	7	2	7	2	7	2	7
LOG_NTaurAFb	2	7	2	7	2	7	2	7	2	7
LOG_Nzebub	2	9	2	9	2	9	2	9	2	9
LOG_NZebuASb	2	7	2	7	2	7	2	7	2	7
LOG_NZebuAFb	2	7	2	7	2	7	2	7	2	7
t_ANCc	15000	500000	15000	500000	60000	75000	60000	75000	60000	75000
t_Zebuc	0	10000	0	10000	0	10000	0	10000	0	10000
t_Taurc	0	10000	0	10000	0	10000	0	10000	0	10000
LOG_MUTATIONd	-7	-2	-7	-2	-7	-2	-7	-2	-7	-2
GAMMAe	8	25	8	25	8	25	8	25	8	25
LOG_NZebuW			2	7
LOG_NTaurAFW			2	7
LOG_NTaurEUW			2	7
t_Zdom			0	10000
t_TAFdom			0	10000
t_TEUdom			0	10000
t_Mig2f					0	1250	0	1250	0	1250
Mig2_ZTf					0	0.2	0	0.2	0	0.2
Mig2_TZf					0	0.2	0	0.2	0	0.2
t_Mig4f							0	1250	0	1250
Mig4_ZTf							0	0.2	0	0.2
Mig4_TZf									0	0.2
aScenarios are shown in Figures 2 and 6
bParameters referring to population sizes (N) are given in log10 and are represented as different colours within visualised modelled scenarios (Figures 2 and 6)
cTimings of historical events (t) is given in number of generations from present and are represented by notches on a time scale within the visualised modelled scenarios (Figures 2 and 6)
dLOG_MUTATION is the rate of mutation per locus in log10
eGAMMA applies a gamma distribution to the mutation model
fMigration is given as a proportion of individuals travelling from the source population to the sink population: Mig2_ZT – ZebuAF → TaurAF; Mig2_TZ – TaurAF → ZebuAF; Mig4_ZT – ZebuAS → TaurEU; Mig4_TZ – TaurEU → ZebuAS
