# Supplementary material for: Domestication of cattle: Two or three events?
Source: Evol Appl. 2018 Jul 23;12(1):123–36. doi: 10.1111/eva.12674 (PMC6304694; doi:10.1111/eva.12674)
Supplement: Supplementary file 8 [file EVA-12-123-s008.xlsx]

## Sheet: Sheet1
TABLE S3 Observed summary statistics used to determine the domestication history of cattle using Approximate Bayesian computation. Statistics highlighted in grey were retained for final analysis in ABCtoolbox.
Summary statistica	Breed setb			Summary statistic definition
	1	2	3
K_1	1.8356	1.84514	1.86603	Mean number of alleles over loci output for each population
K_2	1.95413	1.95913	1.95595
K_3	1.93597	1.88238	1.90054
K_4	1.88783	1.97684	1.97639
Ksd_1	0.370719	0.361853	0.340697	Standard deviation over loci of the number of allele for each population
Ksd_2	0.209245	0.198038	0.205255
Ksd_3	0.244867	0.322231	0.29934
Ksd_4	0.315648	0.150448	0.151881
mean_K	1.90338	1.91587	1.92473	Mean number of alleles over loci and population
sd_K	0.053145	0.062484	0.0505747	Standard deviation over populations of the mean number of alleles
tot_K	1.99864	1.99818	1.99818	Mean total number of alleles over loci
H_1	0.303466	0.311934	0.322389	Mean heterozygosity over loci output for each population
H_2	0.356	0.367	0.355
H_3	0.322808	0.304926	0.30561
H_4	0.31269	0.370736	0.378382
Hsd_1	0.189283	0.18701	0.183015	Standard deviation over loci of the heterozygosity for each population
Hsd_2	0.154445	0.153754	0.157296
Hsd_3	0.16512	0.175726	0.173724
Hsd_4	0.177413	0.142785	0.141293
mean_H	0.323775	0.338577	0.340259	Mean heterozygosity over loci and population
sd_H	0.0229751	0.0349662	0.0325602	Standard deviation of the mean heterozygosity over populations
tot_H	0.397957	0.400525	0.400008	Mean total heterozygosity
FST_2_1	0.240008	0.220331	0.221221	Pairwise Fst
FST_3_1	0.274127	0.299369	0.283974
FST_3_2	0.199097	0.205391	0.214994
FST_4_1	0.174335	0.114833	0.07984
FST_4_2	0.237126	0.150181	0.160906
FST_4_3	0.235326	0.164619	0.160665
PI_2_1	966.915	966.609	963.545	Mean number of differences between pairs of populations
PI_3_1	954.772	967.67	961.369
PI_3_2	933.344	929.277	926.333
PI_4_1	823.068	855.62	842.437
PI_4_2	965.269	955.564	961.031
PI_4_3	915.009	892.062	895.061
aNumbers in the names of the summary statistics refer to the population to which they are describing: 1 – Asian indicine; 2 – European taurine; 3 – African taurine; 4 – African indicine.
bThe breeds used in each breed set are: Breed set 1 -Normande (NOR), Somba (SOM), Zebu from Madagascar (ZMA), Kankraj (KAN)-; Breed set 2 - Abondance (ABO), N’dama (NDA), Zebu Fulani (ZFU), Bhagnari (BAG)-; Breed set 3 -Montbeliard (MON), Baoule (BAO), Zebu Bororo (ZBO), Dajal (DAJ)-.
