# Supplementary material for: Domestication of cattle: Two or three events?
Source: Evol Appl. 2018 Jul 23;12(1):123–36. doi: 10.1111/eva.12674 (PMC6304694; doi:10.1111/eva.12674)
Supplement: Supplementary file 9 [file EVA-12-123-s009.xlsx]

## Sheet: Sheet1
Table S4 Posterior distributions for approximate Bayesian computation models generated in ABCtoolbox for alternative domestication histories of taurine (Bos taurus) and indicine (Bos indicus) cattle.
	Breed setf		LOG_MUTATIONd	LOG_NANCb	LOG_NTaurb	LOG_NTaurAFb	LOG_NTaurEUb	LOG_NZebub	LOG_NZebuAFb	LOG_NZebuNAb	Mig2_TZe	Mig2_ZTe	Mig4_TZe	Mig4_ZTe	T_ANCc	T_Mig2c	T_Mig4c	T_Taurc	T_Zebuc
Scenario 8a	1	mode	-4.78895	2.77388	6.32662	4.06031	4.51256	5.201	4.38694	4.58794	0.106532	0.153769			64447.2	321.095		7889.66	7839.41
		Q50th Lower	-5.04847	2.5159	5.63114	3.56509	3.99668	4.63361	3.91347	4.07682	0.057952	0.0628063			63937.8	294.86		3258.99	3177.92
		Q50th Upper	-4.54598	3.45799	7.10773	4.52225	5.03616	5.95396	4.93525	5.16048	0.143096	0.152853			70761.3	837.821		7806.36	7752.85
	2	mode	-4.83919	2.91458	6.43216	4.01005	4.8392	5.62312	5.44221	4.58794	0.177889	0.156784			64974.9	195.568		8090.64	8140.89
		Q50th Lower	-5.1295	2.60466	5.7264	3.56856	4.34984	5.00465	4.88709	4.11278	0.116419	0.0778994			63884	230.541		4082.58	3685.44
		Q50th Upper	-4.58217	3.57004	7.18251	4.46973	5.42392	6.4034	5.91431	5.11512	0.175862	0.158887			70488.4	760.915		8104.42	8041.25
	3	mode	-4.9397	2.91457	6.32662	4.0603	4.73869	5.65829	5.8191	4.78895	0.175879	0.133668			69874.4	226.95		8593.11	7437.44
		Q50th Lower	-5.22738	2.60491	5.62994	3.60098	4.25915	5.02971	5.22122	4.28441	0.108877	0.0731631			63916.6	214.82		4266.98	3564.72
		Q50th Upper	-4.66853	3.58931	7.07992	4.51349	5.2866	6.41618	6.21214	5.31945	0.173527	0.153975			70781.6	706.396		8326.15	7761.87
Scenario 11a	1	mode	-4.73869	2.70352	6.11558	4.18593	4.43718	5.23619	4.38693	4.56281	0.0834172	0.137688		0.0663317	70552.8	327.372	434.07	7242.26	4352.84
		Q50th Lower	-5.00989	2.48814	5.48022	3.75458	3.99843	4.66032	3.95093	4.13965	0.0572285	0.0616664		0.0470025	64405.3	302.094	327.489	3364.68	3175.53
		Q50th Upper	-4.49018	3.42717	6.90942	4.64631	4.92892	6.06427	4.84424	5.07505	0.143927	0.148		0.130699	71122.3	858.047	878.485	7594.95	7482.5
	2	mode	-4.86432	2.77389	6.29144	4.08543	4.63819	5.6583	5.44221	4.56281	0.171859	0.160804		0.110553	70854.3	321.095	402.688	7742.09	7039.92
		Q50th Lower	-5.14464	2.51086	5.57925	3.66648	4.20649	5.04918	4.95646	4.15342	0.116791	0.068744		0.063135	64554.5	287.685	321.443	3816.63	3315.96
		Q50th Upper	-4.59608	3.42858	7.09223	4.53089	5.12705	6.49825	5.89228	5.00922	0.174315	0.157923		0.145263	71224.9	835.74	877.777	7912.58	7556.38
	3	mode	-4.86432	2.91457	6.29146	4.0603	4.41207	5.62312	5.8191	4.81407	0.177889	0.162814		0.0974875	68291.5	308.543	346.201	5796.62	6997.89
		Q50th Lower	-5.12984	2.59552	5.5809	3.67294	3.99184	5.00642	5.30105	4.4071	0.122359	0.0830248		0.0606253	64012	289.257	293.954	3582.57	3560.82
		Q50th Upper	-4.58715	3.56885	7.0009	4.5191	4.90567	6.41604	6.20707	5.28172	0.176863	0.163714		0.14407	70804.8	836.479	840.158	7669	7653.54
Scenario 14a	1	mode	-4.68844	2.66835	6.18593	4.1608	4.41205	5.16583	4.56281	4.41207	0.0904519	0.131658	0.0402011	0.0452266	68291.5	383.859	660.02	5393.53	3648.72
		Q50th Lower	-4.94457	2.46868	5.5102	3.72559	3.97446	4.58344	4.10243	3.96713	0.0557849	0.0647433	0.0407806	0.0419432	64178.3	330.08	399.297	2965.25	2962.67
		Q50th Upper	-4.44615	3.39539	6.95169	4.61444	4.8909	5.92016	5.08947	4.91861	0.138152	0.147676	0.126705	0.12459	70777.3	893.22	894.84	7323.05	7233.88
	2	mode	-4.83919	2.80905	6.32663	4.08543	4.7387	5.51759	5.64321	4.36181	0.168844	0.157789	0.0492462	0.0623117	63467.3	308.543	584.703	7843.3	4783.28
		Q50th Lower	-5.11033	2.53652	5.64296	3.6833	4.269	4.93582	5.10312	3.95177	0.101641	0.0695165	0.0438918	0.0452977	63595.8	288.665	328.779	3894.93	3189.72
		Q50th Upper	-4.57333	3.49172	7.11496	4.53388	5.22092	6.31572	6.08092	4.82794	0.1697	0.155566	0.125605	0.127036	70601.6	827.718	861.35	7999.98	7294.76
	3	mode	-4.8392	2.80905	6.25628	4.0603	4.48744	5.51758	6.02008	4.66332	0.169849	0.156784	0.0592965	0.0743719	65804	383.859	446.623	7798.67	4137.07
		Q50th Lower	-5.11577	2.54142	5.54864	3.65566	4.05727	4.90371	5.4638	4.23531	0.103034	0.0717687	0.047342	0.050263	64136.3	297.085	340.844	3718.37	3168.42
		Q50th Upper	-4.57817	3.49542	7.07957	4.51144	4.95411	6.30117	6.35282	5.1748	0.169731	0.158014	0.129361	0.135808	70842.4	819.327	905.158	7911.82	7406.37
aScenarios are shown in Figure 6
bParameters referring to population sizes (N) are given in log10 and are represented as different colours within visualised modelled scenarios (Figure 6)
cTimings of historical events (t) is given in number of generations from present and are represented by notches on a time scale within the visualised modelled scenarios (Figures 2 and 6)
dLOG_MUTATION is the rate of mutation per locus in log10
eMigration is given as a proportion of individuals travelling from the source population to the sink population: Mig2_ZT – ZebuAF → TaurAF; Mig2_TZ – TaurAF → ZebuAF; Mig4_ZT – ZebuAS → TaurEU; Mig4_TZ – TaurEU → ZebuAS
fBreed sets detailed in Table 1
